# Supplementary material for: Semantic and structural image segmentation for prosthetic vision
Source: PLoS One. 2020 Jan 29;15(1):e0227677. doi: 10.1371/journal.pone.0227677 (PMC6988941; doi:10.1371/journal.pone.0227677)
Supplement: S1 Appendix — (ZIP) [file pone.0227677.s001.zip]

Archive with 2 entries (2 files):
- Fig1.tiff
- Revised_SupportingInformation_with_Track_Changes.pdf
